# Supplementary material for: A Robust Strontium Coordination Polymer with Selective and Sensitive Fluorescence Sensing Ability for Fe3+ Ions
Source: Materials (Basel). 2023 Jan 6;16(2):577. doi: 10.3390/ma16020577 (PMC9866177; doi:10.3390/ma16020577)
Supplement: Supplementary file 1 [file materials-16-00577-s001.zip]

Archive with 1 entries (1 files):
- materials-2129668-supplementary.pdf
